# Supplementary material for: Comparative Analysis of Vascular Mimicry in Head and Neck Squamous Cell Carcinoma: In Vitro and In Vivo Approaches
Source: Cancers (Basel). 2021 Sep 23;13(19):4747. doi: 10.3390/cancers13194747 (PMC8507545; doi:10.3390/cancers13194747)
Supplement: Supplementary file 1 [file cancers-13-04747-s001.zip]

Archive with 1 entries (1 files):
- cancers-1365128-supplementary.pdf
